# Supplementary material for: Effects of Three Feed Additives on the Culturable Microbiota Composition and Histology of the Anterior and Posterior Intestines of Zebrafish (Danio rerio)
Source: Animals (Basel). 2022 Sep 14;12(18):2424. doi: 10.3390/ani12182424 (PMC9495144; doi:10.3390/ani12182424)
Supplement: Supplementary file 1 [file animals-12-02424-s001.zip]

Archive with 2 entries (2 files):
- Supplementary.pdf
- Table S3.xlsx
