# Supplementary material for: Effects of Three Feed Additives on the Culturable Microbiota Composition and Histology of the Anterior and Posterior Intestines of Zebrafish (Danio rerio)
Source: Animals (Basel). 2022 Sep 14;12(18):2424. doi: 10.3390/ani12182424 (PMC9495144; doi:10.3390/ani12182424)
Supplement: Supplementary file 1 [file animals-12-02424-s001.zip › Table S3.xlsx]

## Sheet: Sheet1
intestine sections	Genus/ Unclassified groups	Replicats	Semi-quantitative assessment (Score)											Relative abundance (%)
			CH0.5	CH1	CH2	BA0.5	BA1	BA2	Kон	LIc25	LIc50	Lic75		CH0.5	CH1	CH2	BA0.5	BA1	BA2	Kон	LIc25	LIc50	Lic75
Anterior intestine	Unclassified_Enterobacteriaceae	1	1	1	1	0	2	2	8	1	2	2		5.88235	6.25	5.88235	0	11.1111	11.7647	19.0476	5.88235	11.7647	8.33333
		2	2	1	2	3	2	4	7	2	2	3		14.2857	6.66667	12.5	13.6364	12.5	19.0476	17.9487	14.2857	11.7647	15.7895
		3	3	2	2	2	3	4	6	1	1	2		15.7895	10	11.7647	9.52381	17.6471	17.3913	16.6667	5.55556	5.55556	10
	Acinetobacter	1	0	1	0	1	1	0	0	0	0	0		0	6.25	0	6.66667	5.55556	0	0	0	0	0
		2	0	2	0	2	0	0	0	0	0	0		0	13.3333	0	9.09091	0	0	0	0	0	0
		3	0	1	0	1	0	0	1	0	1	0		0	5	0	4.7619	0	0	2.77778	0	5.55556	0
	Unclassified_Firmicutes	1	3	2	3	3	3	3	3	2	2	3		17.6471	12.5	17.6471	20	16.6667	17.6471	7.14286	11.7647	11.7647	12.5
		2	1	2	3	3	3	3	2	1	2	1		7.14286	13.3333	18.75	13.6364	18.75	14.2857	5.12821	7.14286	11.7647	5.26316
		3	4	3	2	2	2	4	1	2	3	2		21.0526	15	11.7647	9.52381	11.7647	17.3913	2.77778	11.1111	16.6667	10
	Vagococcus	1	3	1	3	2	2	2	7	3	2	4		17.6471	6.25	17.6471	13.3333	11.1111	11.7647	16.6667	17.6471	11.7647	16.6667
		2	2	1	3	2	3	2	9	2	2	3		14.2857	6.66667	18.75	9.09091	18.75	9.52381	23.0769	14.2857	11.7647	15.7895
		3	2	2	2	3	1	3	8	3	1	4		10.5263	10	11.7647	14.2857	5.88235	13.0435	22.2222	16.6667	5.55556	20
	Serratia	1	3	3	3	3	4	3	1	2	3	4		17.6471	18.75	17.6471	20	22.2222	17.6471	2.38095	11.7647	17.6471	16.6667
		2	3	3	0	2	4	4	3	2	3	4		21.4286	20	0	9.09091	25	19.0476	7.69231	14.2857	17.6471	21.0526
		3	1	2	2	4	3	2	2	2	4	2		5.26316	10	11.7647	19.0476	17.6471	8.69565	5.55556	11.1111	22.2222	10
	Bacillus	1	1	1	1	0	2	3	2	2	2	3		5.88235	6.25	5.88235	0	11.1111	17.6471	4.7619	11.7647	11.7647	12.5
		2	1	1	2	1	1	3	1	2	2	1		7.14286	6.66667	12.5	4.54545	6.25	14.2857	2.5641	14.2857	11.7647	5.26316
		3	2	2	2	0	2	2	3	3	1	3		10.5263	10	11.7647	0	11.7647	8.69565	8.33333	16.6667	5.55556	15
	Veilonella	1	1	1	1	1	1	1	1	1	1	1		5.88235	6.25	5.88235	6.66667	5.55556	5.88235	2.38095	5.88235	5.88235	4.16667
		2	0	0	0	2	1	1	1	0	0	1		0	0	0	9.09091	6.25	4.7619	2.5641	0	0	5.26316
		3	0	1	0	1	2	3	1	0	0	0		0	5	0	4.7619	11.7647	13.0435	2.77778	0	0	0
	Staphylococcus	1	0	0	0	1	0	0	0	0	0	0		0	0	0	6.66667	0	0	0	0	0	0
		2	0	1	0	1	0	0	0	0	0	0		0	6.66667	0	4.54545	0	0	0	0	0	0
		3	1	1	0	1	1	0	0	0	0	0		5.26316	5	0	4.7619	5.88235	0	0	0	0	0
	Unclassified_Proteobacteria	1	0	0	0	0	0	0	3	0	0	0		0	0	0	0	0	0	7.14286	0	0	0
		2	0	0	0	0	0	0	3	0	0	0		0	0	0	0	0	0	7.69231	0	0	0
		3	0	0	0	0	0	0	3	0	0	0		0	0	0	0	0	0	8.33333	0	0	0
	Undetermined bacteria (other bacteria)	1	5	6	5	4	3	3	17	6	5	7		29.4118	37.5	29.4118	26.6667	16.6667	17.6471	40.4762	35.2941	29.4118	29.1667
		2	5	4	6	6	2	4	13	5	6	6		35.7143	26.6667	37.5	27.2727	12.5	19.0476	33.3333	35.7143	35.2941	31.5789
		3	6	6	7	7	3	5	11	7	7	7		31.5789	30	41.1765	33.3333	17.6471	21.7391	30.5556	38.8889	38.8889	35
Posterior intestine	Unclassified_Enterobacteriaceae	1	10	10	13	10	10	10	24	9	14	18		25	25.641	36.1111	24.3902	27.027	28.5714	31.1688	23.0769	35.8974	42.8571
		2	11	10	12	13	10	14	18	8	13	16		27.5	26.3158	30.7692	26	25.641	35	27.6923	18.1818	38.2353	36.3636
		3	12	13	10	10	12	12	17	9	12	15		28.5714	34.2105	26.3158	23.8095	26.6667	30	29.3103	22.5	34.2857	41.6667
	Unclassified_Firmicutes	4	7	7	4	7	7	6	10	6	7	6		17.5	17.9487	11.1111	17.0732	18.9189	17.1429	12.987	15.3846	17.9487	14.2857
		5	6	6	3	8	7	4	5	6	5	6		15	15.7895	7.69231	16	17.9487	10	7.69231	13.6364	14.7059	13.6364
		6	7	6	5	8	5	3	8	10	4	4		16.6667	15.7895	13.1579	19.0476	11.1111	7.5	13.7931	25	11.4286	11.1111
	Unclassified_Proteobacteria	7	1	0	0	0	0	0	3	1	0	0		2.5	0	0	0	0	0	3.8961	2.5641	0	0
		8	1	0	1	0	0	0	2	1	0	1		2.5	0	2.5641	0	0	0	3.07692	2.27273	0	2.27273
		9	0	0	0	0	0	0	0	0	0	0		0	0	0	0	0	0	0	0	0	0
	Vagococcus	10	3	3	3	3	3	3	8	3	3	3		7.5	7.69231	8.33333	7.31707	8.10811	8.57143	10.3896	7.69231	7.69231	7.14286
		11	4	3	1	4	4	3	7	5	1	4		10	7.89474	2.5641	8	10.2564	7.5	10.7692	11.3636	2.94118	9.09091
		12	5	2	2	5	7	3	5	2	6	4		11.9048	5.26316	5.26316	11.9048	15.5556	7.5	8.62069	5	17.1429	11.1111
	Serratia	13	5	6	4	5	4	3	1	6	4	4		12.5	15.3846	11.1111	12.1951	10.8108	8.57143	1.2987	15.3846	10.2564	9.52381
		14	5	3	8	5	6	2	4	5	4	5		12.5	7.89474	20.5128	10	15.3846	5	6.15385	11.3636	11.7647	11.3636
		15	3	4	5	3	4	1	2	4	3	3		7.14286	10.5263	13.1579	7.14286	8.88889	2.5	3.44828	10	8.57143	8.33333
	Bacillus	16	2	3	2	4	3	2	2	3	3	3		5	7.69231	5.55556	9.7561	8.10811	5.71429	2.5974	7.69231	7.69231	7.14286
		17	2	4	2	2	3	4	2	4	3	1		5	10.5263	5.12821	4	7.69231	10	3.07692	9.09091	8.82353	2.27273
		18	1	3	4	4	5	5	3	5	2	0		2.38095	7.89474	10.5263	9.52381	11.1111	12.5	5.17241	12.5	5.71429	0
	Acinetobacter	19	0	0	0	0	1	1	0	0	0	0		0	0	0	0	2.7027	2.85714	0	0	0	0
		20	0	0	0	0	0	0	0	0	0	0		0	0	0	0	0	0	0	0	0	0
		21	0	0	0	0	1	0	0	0	0	0		0	0	0	0	2.22222	0	0	0	0	0
	Unclassified_Cyanobacteria	22	2	1	0	1	0	0	0	0	0	0		5	2.5641	0	2.43902	0	0	0	0	0	0
		23	1	1	0	0	0	0	0	0	0	0		2.5	2.63158	0	0	0	0	0	0	0	0
		24	2	1	0	0	0	0	0	0	0	0		4.7619	2.63158	0	0	0	0	0	0	0	0
	Veilonella	25	1	1	1	1	1	1	1	1	1	1		2.5	2.5641	2.77778	2.43902	2.7027	2.85714	1.2987	2.5641	2.5641	2.38095
		26	2	4	2	4	2	3	2	3	2	3		5	10.5263	5.12821	8	5.12821	7.5	3.07692	6.81818	5.88235	6.81818
		27	1	3	1	3	5	4	0	0	1	1		2.38095	7.89474	2.63158	7.14286	11.1111	10	0	0	2.85714	2.77778
	Undetermined bacteria (other bacteria)	28	9	8	9	10	8	9	28	10	7	7		22.5	20.5128	25	24.3902	21.6216	25.7143	36.3636	25.641	17.9487	16.6667
		29	8	7	10	14	7	10	25	12	6	8		20	18.4211	25.641	28	17.9487	25	38.4615	27.2727	17.6471	18.1818
		30	11	6	11	9	6	12	23	10	7	9		26.1905	15.7895	28.9474	21.4286	13.3333	30	39.6552	25	20	25
